# Supplementary material for: Linoleate-Enrichment of Mitochondrial Cardiolipin Molecular Species Is Developmentally Regulated and a Determinant of Metabolic Phenotype
Source: Biology (Basel). 2022 Dec 24;12(1):32. doi: 10.3390/biology12010032 (PMC9855531; doi:10.3390/biology12010032)
Supplement: Supplementary file 1 [file biology-12-00032-s001.zip]

Archive with 1 entries (1 files):
- biology-2102889-supplementary.pdf
